# Supplementary material for: Motility Performance of Thawed Spermatozoa of Bulls from the Tropics Throughout the Year
Source: Animals (Basel). 2025 Aug 21;15(16):2451. doi: 10.3390/ani15162451 (PMC12382704; doi:10.3390/ani15162451)
Supplement: Supplementary file 1 [file animals-15-02451-s001.zip]

Archive with 3 entries (3 files):
- Figure S1.xlsx
- Figure S2.xlsx
- Table S1.xlsx
