# Supplementary material for: Motility Performance of Thawed Spermatozoa of Bulls from the Tropics Throughout the Year
Source: Animals (Basel). 2025 Aug 21;15(16):2451. doi: 10.3390/ani15162451 (PMC12382704; doi:10.3390/ani15162451)
Supplement: Supplementary file 1 [file animals-15-02451-s001.zip › Figure S1.xlsx]

## Sheet: Hoja1
Figure S1. Interactive effect of individual × season on sperm concentration of bulls in the Peruvian tropics. SPSS v.15.0
