# Supplementary material for: Motility Performance of Thawed Spermatozoa of Bulls from the Tropics Throughout the Year
Source: Animals (Basel). 2025 Aug 21;15(16):2451. doi: 10.3390/ani15162451 (PMC12382704; doi:10.3390/ani15162451)
Supplement: Supplementary file 1 [file animals-15-02451-s001.zip › Figure S2.xlsx]

## Sheet: Suppl. 3
Figure S2. Evolution of maximun temperature in the last 20 years (El Porvenir Meteorological Station, SENAMHI)
	Spring	Summer	Autumn	Winter
2000	33.5473		31.3783	32.9
2001	33.6703	32.4622	31.5011	31.7217
2002	34.144	33.8044	32.5	32.6652
2003	33.5374	33.7156	32.0837	33.112
2004	33.6923	33.3066	32.6967	31.8391
2005	33.3242	33.9742	32.6837	33.1011
2006	33.8714	32.7322	32.2891	33.4826
2007	32.711	33.8611	31.8587	32.9946
2008	32.933	32.3846	31.5717	32.6337
2009	33.7077	32.2233	31.2772	32.7413
2010	34.1286	33.9267	32.4707	32.4467
2011	32.7802	33.1278	31.5793	33.4609
2012	33.8692	32.4242	32.2185	33.1228
2013	34.1022	33.0856	33.0467	33.0756
2018	34.5033	33.4111	32.5333	34.1
2019	34.0165	33.1343	33.1753	33.888
2020	34.0813	34.0241	32.8409	34.4691
2021	34.589	33.7078	32.5065	33.4174
2022	34.2308	33.7778	31.4272	33.6674
2023	35.6352	33.9614	32.1148	35.0685
