# Supplementary material for: Motility Performance of Thawed Spermatozoa of Bulls from the Tropics Throughout the Year
Source: Animals (Basel). 2025 Aug 21;15(16):2451. doi: 10.3390/ani15162451 (PMC12382704; doi:10.3390/ani15162451)
Supplement: Supplementary file 1 [file animals-15-02451-s001.zip › Table S1.xlsx]

## Sheet: Suppl. 1
Table S1. Interactive effect of individual × season on semen quality, motility, and kinetic parameters of thawed bovine spermatozoa
Variables	p-value	Variables	p-value
Volume (mL)	0.783	VCL (µm/s)	0.117
Individual motility (%)	0.139	VAP (µm/s)	0.283
Concentration (x106/mL)	<0.001	VSL (µm/s)	0.445
Progressive motility (%)	0.866	STR (%)	0.207
Non-progressive motility (%)	0.715	LIN (%)	0.247
Total motility (%)	0.223	WOB (%)	0.123
Fast (%)	0.119	ALH (µm)	0.056
Medium (%)	0.077	BCF (Hz)	0.187
Slow (%)	0.197	Hyperactivated	0.171
Circular route (%)	0.196	Mucus penetration	0.438
VCL: curvilinear velocity; VAP: average path velocity; VSL: straight-line velocity; STR: straightness; LIN: linearity; WOB: wobble; ALH: amplitude of lateral displacement of the head; BCF: beat cross frequency.
